# Supplementary material for: Phylogeography and Population Demography of Parrotia subaequalis, a Hamamelidaceous Tertiary Relict ‘Living Fossil’ Tree Endemic to East Asia Refugia: Implications from Molecular Data and Ecological Niche Modeling
Source: Plants (Basel). 2025 Jun 7;14(12):1754. doi: 10.3390/plants14121754 (PMC12197062; doi:10.3390/plants14121754)
Supplement: Supplementary file 1 [file plants-14-01754-s001.zip]

Archive with 20 entries (20 files):
- Figure S1.pdf
- Figure S2.jpg
- Figure S3.tif
- Figure S4.png
- Figure S5.png
- Figure S6.png
- Figure S7.png
- Supplementary Figure Legends.pdf
- Supplementary Table Legends.pdf
- Table S1.pdf
- Table S10.pdf
- Table S11.pdf
- Table S2.pdf
- Table S3.pdf
- Table S4.pdf
- Table S5.pdf
- Table S6.pdf
- Table S7.pdf
- Table S8.pdf
- Table S9.pdf
